# Supplementary material for: Clonal chromosomal mosaicism and loss of chromosome Y in elderly men increase vulnerability for SARS-CoV-2
Source: Commun Biol. 2024 Feb 19;7:202. doi: 10.1038/s42003-024-05805-6 (PMC10876565; doi:10.1038/s42003-024-05805-6)
Supplement: Supplementary file 4 — Supplementary Data 1-6 [file 42003_2024_5805_MOESM4_ESM.xls]

## Sheet: Supplementary Data 1
Supplementary Data 1: Patients with mCAs. In each case, detected mCAs are indicated by chromosome (chr), start and end coordinates of the event, estimated proportion of cells carrying the mCA (cellularity) and type of event (gain, loss, or copy neutral loss of heterozygosity – cnloh). Patient age, COVID-19 severity, and patient status (dead or alive) 90 days after disease are shown in the three l…
ID	Chr	Seg_Start	Seg_End	Seg_Size	Cellularity	Type	Age	COVID19.Severity	Dead
BIOC_0052	2	1	59994882	59994882	0.576	gain	83	Severe	No
BIOC_0106	19	15811947	57491597	41679651	0.281	cnloh	75	Critic	No
CAUL_0105	15	1	100962098	100962098	0.239	gain, trisomy	85	Severe	No
CAUL_0260	4	83461610	188399951	104938342	0.194	cnloh	83	Severe	No
CAUL_0282	4	182877706	188399951	5522246	0.18	gain, triplication	52	Severe	No
CAUL_0430	18	1	78991727	78991727	0.779	gain, trisomy	80	Moderate	No
CHUC_0096	3	1	161374774	161374774	0.17	gain, trisomy	NA	Mild	No
	21	1	45823160	45823160	0.24	loss, monosomy
CHUC_0166	5	77679300	112164035	34484736	0.409	loss	90	Moderate	No
CHUS_0065	1	193512674	227676234	34163561	0.096	loss	80	Severe	No
	3	7345687	34988345	27642659	0.096	gain
	6	28525336	34136445	5611110	0.096	loss
	9	1	22158925	22158925	0.197	cnloh
	10	1	132848848	132848848	0.108	gain
	12	38172609	132173241	94000633	0.119	gain
CHUS_0086	6	53716511	169100091	115383581	0.363	loss	73	Severe	No
	8	69238317	143923759	74685443	0.286	gain
	17	1	18098534	18098534	0.387	loss
	18	1	10195540	10195540	0.381	loss
CIBR_0010	5	76764156	159387525	82623370	0.361	loss	87	Moderate	Yes
CIBR_0025	10	11034911	19205482	8170572	0.053	cnloh	85	Moderate	Yes
CNMI_0057	17	35219913	82127757	46907845	0.49	cnloh	77	Critic	Yes
CNMI_0118	1	1	47277480	47277480	0.479	cnloh	85	Critic	Yes
	11	1	44347646	44347646	0.262	cnloh
CNMI_0182	22	17401381	45371541	27970161	0.211	cnloh	90	Severe	No
CNMI_0349	1	111419634	247676895	136257262	0.475	cnloh	54	Severe	Yes
	7	1	157851429	157851429	0.478	loss, monosomy
CNMI_0435	1	1	25800934	25800934	0.321	cnloh	72	Severe	Yes
	12	1	132173241	132173241	0.71	gain, trisomy
CNMI_0533	1	165000000	247676895	82676896	0.744	cnloh	83	Severe	Yes
	4	37751886	188399951	150648066	0.644	cnloh
CNMI_0621	9	1	21415688	21415688	0.201	cnloh	57	Severe	No
CNMI_0651	6	97035857	106123477	9087621	0.1	loss	67	Severe	No
	13	33532896	49534116	16001221	0.218	loss
CNMI_0745	20	16748617	45542073	28793457	0.348	loss	94	Severe	No
CNMI_0767	11	1	5253037	5253037	0.127	cnloh	73	Severe	No
COVI_0100	20	16758740	51546471	34787732	0.502	loss	80	NA	No
COVI_0250	11	45810958	133999263	88188306	0.204	cnloh	55	NA	No
	11	67948210	96878259	28930050	0.361	loss
COVI_0603	11	56233124	133999263	77766140	0.327	loss	83	NA	No
COVI_0891	X	1	140515901	140515901	0.619	loss, monosomy	73	NA	No
COVI_0986	2	1	80644850	80644850	0.299	gain	71	NA	No
	18	1	12301396	12301396	0.342	loss
COVI_1116	8	1	143923759	143923759	0.363	gain, trisomy	93	NA	Yes
COVI_1315	22	17401381	45371541	27970161	0.36	cnloh	89	NA	No
COVI_1581	14	18295436	104884218	86588783	0.404	cnloh	85	NA	No
FJD_0077	3	61748128	70344618	8596491	0.112	loss	71	Critic	No
FJD_0166	4	81059812	188399951	107340140	0.085	cnloh	79	Severe	No
	5	95861152	151241736	55380585	0.186	loss
FJD_0202	9	1	34097063	34097063	0.546	cnloh	62	Severe	No
FJD_0220	20	16828982	48849144	32020163	0.355	loss	88	Moderate	No
FJD_0264	3	53340660	76102716	22762057	0.248	loss	90	Critic	Yes
FJD_0390	1	156763259	247676895	90913637	0.133	gain	53	Mild	No
	6	75776507	166154083	90377577	0.163	loss
	11	45371195	133999263	88628069	0.153	cnloh
	12	1	132173241	132173241	0.123	gain, trisomy
	16	1	2914282	2914282	0.292	cnloh
	21	1	45823160	45823160	0.132	gain, trisomy
	X	1	140515901	140515901	0.132	gain, trisomy
FJD_0410	20	17844499	46043241	28198743	0.255	loss	61	Moderate	No
FJD_0502	2	1	240879110	240879110	0.14	loss	80	Severe	No
	20	19697350	44175386	24478037	0.19	loss
FJD_0675	9	1	29434372	29434372	0.13	cnloh	76	Moderate	Yes
FJD_0702	1	1	114521683	114521683	0.695	cnloh	94	Severe	Yes
	11	97453289	128775436	31322148	0.855	loss
FJD_0722	11	59494923	133999263	74504341	0.188	cnloh	95	Severe	Yes
FJD_0872	8	1	143923759	143923759	0.595	gain, trisomy	82	Moderate	No
FJD_0946	11	62610749	133999263	71388515	0.174	cnloh	94	Severe	Yes
FJD_0963	4	81059812	188399951	107340140	0.772	cnloh	90	Severe	No
	20	19009307	45630910	26621604	0.426	loss
FJD_0993	22	17401381	45371541	27970161	0.236	cnloh	94	Moderate	No
FJD_1012	10	117795825	132848848	15053024	0.217	loss	60	Severe	No
FJD_1021	9	1	27433307	27433307	0.083	cnloh	95	Severe	No
FJD_1105	11	60544042	133999263	73455222	0.192	cnloh	66	Critic	No
FJD_1299	9	1	31629461	31629461	0.218	cnloh	78	Mild	No
FJD_1301	12	61450268	132159685	70709418	0.357	cnloh	80	Mild	Yes
	20	19121778	49266500	30144723	0.288	loss
FJD_1325	11	1	29736058	29736058	0.5	cnloh	59	Mild	No
FJD_1414	15	1	100962098	100962098	0.287	gain, trisomy	90	Severe	No
FJD_1415	3	123107007	196656344	73549338	0.465	cnloh	75	Mild	No
	7	46632024	157851429	111219406	0.497	cnloh
FJD_1434	13	30352910	49567215	19214306	0.326	loss	66	Severe	No
FJD_1446	12	1	132173241	132173241	0.362	gain, trisomy	70	Severe	No
FJD_1534	1	1	48093302	48093302	0.524	cnloh	80	Severe	No
FJD_1605	5	127004394	141180333	14175940	0.176	loss	77	Severe	No
FJD_1695	14	22311424	104884218	82572795	0.301	cnloh	79	Mild	No
FJD_1801	1	1	34366640	34366640	0.083	cnloh	80	Mild	No
FJD_1820	6	1	24090269	24090269	0.246	gain	72	Mild	No
FJD_1885	3	38092947	47054028	8961082	0.095	loss	59	Moderate	No
	8	53674176	143923759	90249584	0.807	gain
	13	49476583	51280345	1803763	0.313	loss
	15	85600000	100962098	15362099	0.863	loss
FJD_1936	16	23845483	89522488	65677006	0.446	cnloh	102	Severe	No
FJD_1994	3	1	2296547	2296547	0.201	gain	86	Severe	No
	3	72476927	196656344	124179418	0.305	cnloh
	5	78605412	155117221	76511810	0.494	loss
FJD_2009	11	88011562	101686945	13675384	0.189	loss	94	Severe	No
FJD_2059	2	22959918	32488639	9528722	0.138	gain	96	Severe	No
FJD_2238	19	54815000	55987870	1172871	0.386	loss	NA	NA	NA
FJD_2276	14	57202815	89584660	32381846	0.652	loss	NA	NA	NA
	22	17401381	22341713	4940333	0.155	loss
FJD_2553	8	1	143923759	143923759	0.946	gain, trisomy	80	Critic	Yes
FJD_2571	8	100462554	126410707	25948154	0.329	loss	74	Critic	Yes
HCUV_0024	8	1	143923759	143923759	0.785	gain, trisomy	98	Severe	NA
HCUV_0095	3	116818964	134940709	18121746	0.202	gain	94	Moderate	NA
	3	134940709	196656344	61715636	0.221	cnloh
	9	68976548	70805600	1829053	0.169	loss
	13	1	112173241	112173241	0.094	cnloh
	13	45985497	54559414	8573918	0.169	loss
HCUV_0113	21	5131347	45823160	40691814	0.203	cnloh	81	Severe	NA
HCUV_0167	20	29341606	63025519	33683914	0.635	loss	69	Moderate	NA
HCUV_0288	5	97711949	159104769	61392821	0.345	loss	83	Severe	NA
HCUV_0403	4	1	188399951	188399951	0.299	cnloh	80	Severe	NA
	19	54321745	57491597	3169853	0.269	cnloh
HEBP_0008	19	1	1120330	1120330	0.314	cnloh	68	Critic	No
HGSG_0038	15	42050028	42717940	667913	0.09	loss	35	Mild	No
HGSG_0174	3	1	66133707	66133707	0.207	loss	62	Mild	No
	5	54075963	177467755	123391793	0.188	loss
	9	76999019	109138538	32139520	0.2	loss
	17	1	10670842	10670842	0.273	cnloh
HGSG_0240	7	1	45420914	45420914	0.505	cnloh	NA	NA	NA
	15	40149059	48465574	8316516	0.202	loss
HNSC_0076	7	150940000	150980000	40000	0.785	loss	63	Critic	No
	9	1	34241762	34241762	0.846	gain, trisomy
	9	1	34241762	34241762	0.297	cnloh
HNSC_0080	3	101645889	129393611	27747723	0.234	cnloh	64	Critic	No
	4	132990000	133118270	128271	0.639	cnloh
	5	1	181545	181545	0.635	cnloh
	5	102900000	118579833	15679834	0.635	cnloh
	6	21000000	68828560	47828561	0.299	cnloh
	8	3905020	5048758	1143739	0.336	cnloh
	9	25558870	27540000	1981131	0.623	cnloh
HSAL_0007	20	23365207	36872271	13507065	0.093	loss	64	Severe	No
HSAL_0234	19	44515446	48728969	4213524	0.108	loss	83	Severe	No
HSBS_0038	8	3722507	27915588	24193082	0.348	loss	79	Moderate	No
HUGM_0861	19	50454155	57154382	6700228	0.172	cnloh	62	Mild	No
HUGM_1108	6	31422833	32386651	963819	0.143	loss	44	Mild	No	?
	11	83300000	83800000	500001	0.767	loss
	17	39895095	45992321	6097227	0.2	gain
HUGM_1140	13	106473868	111979751	5505884	0.118	loss	58	Mild	No
	19	2946409	9848880	6902472	0.198	gain
HUJT_115	7	1	157851429	157851429	0.818	loss, monosomy	66	Critic	Yes
HUJT_119	1	1	187961021	187961021	NA	losses and gains	NA	NA	NA
	3	42321182	77680232	35359051	0.232	loss
	5	83505200	181271412	97766213	0.778	loss
	6	61475831	170598646	109122816	0.778	loss
	7	104895608	154037238	49141631	0.28	loss
	12	4888090	54023475	49135386	0.368	losses and gains
	12	93762811	119003407	25240597	0.215	loss
	18	9104285	37270883	28166599	0.244	loss
	18	47228280	78991727	31763448	0.268	loss
	21	16913118	31375228	14462111	0.808	loss
	21	31375229	45823160	14447932	1	gain
HUJT_139	14	23111436	104884218	81772783	0.145	cnloh	NA	NA	NA
HUJT_194	14	92441649	94699275	2257627	0.07	cnloh	81	Severe	Yes
HULF_0032	7	150951000	150952000	1000	0.405	loss	56	Critic	No
HULF_0056	1	1974351	38143511	36169161	0.17	loss	72	Mild	Yes
	7	113028900	144410460	31381561	0.352	loss
	11	128173652	133999263	5825612	0.115	gain
	18	1	1312688	1312688	0.245	loss
	21	5131347	45823160	40691814	1	gain, trisomy NM
HULF_0060	15	1	100962098	100962098	0.486	gain, trisomy	93	Severe	No
HULP_1021	X	1	140515901	140515901	0.505	gain, trisomy	52	Mild	No
HULP_1209	10	46220108	46754365	534258	0.725	gain	80	Mild	No
	12	93400000	94103875	703876	0.574	loss
	13	26249094	40451047	14201954	0.289	loss
HULP_1305	X	90504965	140515901	50010937	0.114	cnloh	58	Moderate	No
HULP_1386	16	1	25888336	25888336	0.101	cnloh	69	Moderate	No
	17	8500196	9446430	946235	0.313	gain
HUMT_0066	1	1	112095528	112095528	0.265	cnloh	74	Moderate	Yes
HUMT_0333	5	78636391	161785944	83149554	0.441	loss	58	Moderate	No
HUMT_0496	9	116125670	136760588	20634919	0.188	cnloh	89	Moderate	No
HURH_0006	6	19906336	33087546	13181211	0.153	loss	53	Severe	No
	17	37669660	46171833	8502174	0.386	loss
HURH_0050	5	76457874	141987670	65529797	0.413	loss	90	Moderate	No
HURH_0122	1	1	114521683	114521683	0.072	cnloh	82	Severe	No
HURH_0151	8	1	143923759	143923759	0.922	gain, trisomy	75	Moderate	Yes
	12	49071233	132173241	83102009	0.751	cnloh
	20	34659317	51765224	17105908	0.856	loss
HURH_0184	8	1	38730525	38730525	0.15	cnloh	77	Critic	Yes
HURH_0243	5	84768818	119060742	34291925	0.193	loss	91	Moderate	No
HURH_0275	14	81353465	104884218	23530754	0.168	cnloh	97	Moderate	Yes
HURH_0284	20	17924036	51046943	33122908	0.314	loss	91	Moderate	Yes
HURH_0286	12	1	132173241	132173241	0.401	gain, trisomy	57	Moderate	No
HURH_0346	1	65232496	74915129	9682634	0.145	loss	88	Moderate	No
	5	101799959	139294274	37494316	0.183	loss
	20	33225117	45886605	12661489	0.157	loss
HURH_0419	12	1	132173241	132173241	0.688	gain, trisomy	92	Moderate	Yes
	13	38768832	49493307	10724476	0.175	loss
	X	1	140515901	140515901	0.706	loss, monosomy
HUVR_0023	17	39066220	45885616	6819397	0.174	loss	62	Critic	Yes
HUVR_0090	1	1	40862201	40862201	0.093	cnloh	82	Asymptomatic	No
HUVR_0149	17	1	8039116	8039116	0.367	loss	81	Asymptomatic	No
HVAM_022	13	46174952	50122312	3947361	0.083	loss	66	Severe	No
HVAM_195	2	1	242099260	242099259	0.143	gain, trisomy	40	Moderate	No
HVAM_206	20	19000670	56458591	37457922	0.338	loss	75	Moderate	No
HVAM_330	14	98337979	104884218	6546240	0.068	cnloh	64	Critic	No
IBSP_0023	5	120333762	174333239	53999478	0.086	cnloh	59	Moderate	Yes
IBSP_0202	21	40897150	45823160	4926011	0.07	cnloh	97	Moderate	Yes
IBSP_0269	15	20944756	100962098	80017343	0.614	gain, trisomy	72	Moderate	NA
IBSP_0552	19	50530376	57491597	6961222	0.314	cnloh	80	Moderate	NA
IDIB_137	9	1	27492524	27492524	0.333	cnloh	81	Asymptomatic	No
MOST_0044	9	36385220	36821387	436168	0.73	gain	72	Severe	No
	12	33131907	132173241	99041335	0.291	cnloh
SANC_0020	1	111312316	247676895	136364580	0.482	cnloh	NA	NA	NA
	6	79261453	118827986	39566534	0.402	loss
SDR_0038	5	50565291	180915259	130349969	0.489	loss	89	Severe	No
SDR_0159	19	52821945	57491597	4669653	0.17	cnloh	59	Severe	No
SDR_0207	22	17401381	45371541	27970161	0.465	cnloh	79	Asymptomatic	No
SDR_0232	9	1	32456019	32456019	0.327	cnloh	80	Mild	No
SDR_0344	14	58090058	104884218	46794161	0.394	loss	64	Critic	No
VINI_0011	19	19367213	57491597	38124385	0.214	cnloh	76	Moderate	Yes
VINI_0221	13	49398665	51024187	1625523	0.373	loss	83	Moderate	No

## Sheet: Supplementary Data 2
Supplementary Data 2: Male patients with XCM due to LOY. In addition to the patient identifier (ID) and patient age at diagnosis of COVID-19, columns show the estimated proportion of cells with XCM (LOY proportion), COVID-19 severity, and patient status (dead or alive) 90 days after disease. NA: data not available.
ID	Age	LOY Proportion	COVID-19 Severity	Dead
BIOC_0014	70	0.19	Critic	yes
BIOC_0088	78	0.2	Mild	no
BIOC_0111	69	0.3	Critic	no
BIOC_0135	90	0.51	Severe	no
BIOC_0176	82	0.48	Severe	no
BIOC_0293	73	0.25	Severe	no
CAUL_0047	72	0.32	Severe	yes
CAUL_0091	70	0.28	Critic	no
CAUL_0105	85	0.29	Severe	no
CAUL_0132	91	0.58	Critic	yes
CAUL_0134	92	0.76	Critic	yes
CAUL_0144	86	0.37	Severe	no
CAUL_0204	76	0.39	Severe	no
CAUL_0247	88	0.24	Moderate	no
CAUL_0249	87	0.89	Severe	yes
CAUL_0277	73	0.52	Severe	yes
CAUL_0387	72	0.4	Mild	yes
CAUL_0394	92	0.2	Severe	no
CHUC_0023	66	0.31	Moderate	no
CHUC_0026	69	0.19	Critic	no
CHUC_0070	84	0.41	Severe	no
CHUC_0078	91	0.32	Moderate	yes
CHUC_0083	NA	0.77	Moderate	no
CHUC_0099	81	0.75	Critic	yes
CHUC_0294	66	0.19	Moderate	no
CHUC_0295	78	0.22	Moderate	no
CHUS_0027	80	0.43	Asymptomatic	yes
CHUS_0060	81	0.42	Severe	no
CHUS_0070	84	0.26	Severe	no
CIBR_0002	92	0.59	Moderate	no
CIBR_0008	88	0.2	Moderate	no
CIBR_0029	80	0.4	Moderate	no
CIBR_0039	95	0.2	Mild	yes
CIBR_0072	70	0.27	Severe	no
CNMI_0168	83	0.31	Severe	no
CNMI_0212	72	0.31	Severe	no
CNMI_0232	77	0.18	Critic	yes
CNMI_0250	72	0.63	Severe	yes
CNMI_0252	87	0.32	Severe	no
CNMI_0256	85	0.44	Critic	no
CNMI_0262	75	0.69	Severe	no
CNMI_0366	84	0.51	Critic	no
CNMI_0370	71	0.23	Severe	yes
CNMI_0393	87	0.23	Severe	no
CNMI_0400	87	0.25	Severe	no
CNMI_0463	71	0.24	Severe	no
CNMI_0507	86	0.36	Severe	yes
CNMI_0677	84	0.29	Severe	no
CNMI_0682	85	0.24	Severe	yes
CNMI_0714	81	0.21	Severe	no
CNMI_0726	80	0.4	Severe	no
CNMI_0730	72	0.23	Severe	no
COVI_0216	85	0.82	NA	yes
COVI_0252	76	0.21	Critic	yes
COVI_0259	89	0.36	NA	no
COVI_0266	80	0.7	NA	no
COVI_0287	78	0.26	NA	no
COVI_0375	88	0.25	NA	no
COVI_0388	83	0.19	NA	no
COVI_0603	83	0.35	NA	no
COVI_0636	85	0.65	NA	no
COVI_0872	91	0.21	NA	no
COVI_0881	91	0.2	NA	yes
COVI_0958	91	0.74	NA	yes
COVI_1032	84	0.23	NA	no
COVI_1098	87	0.21	NA	no
COVI_1101	95	0.26	NA	yes
COVI_1143	79	0.21	NA	no
COVI_1290	77	0.36	NA	yes
COVI_1493	91	0.31	NA	no
COVI_1560	82	0.6	NA	no
COVI_1658	91	0.63	NA	no
FJD_0002	76	0.23	Severe	yes
FJD_0050	80	0.61	Severe	no
FJD_0060	84	0.23	Critic	no
FJD_0092	76	0.41	Severe	no
FJD_0123	89	0.23	Critic	no
FJD_0206	83	0.24	Severe	no
FJD_0248	81	0.42	Moderate	no
FJD_0336	68	0.27	Mild	yes
FJD_0338	83	0.36	Severe	no
FJD_0350	91	0.44	Severe	yes
FJD_0369	85	0.5	Severe	no
FJD_0392	95	0.37	Mild	no
FJD_0403	88	0.27	Severe	no
FJD_0560	95	0.33	Severe	no
FJD_0602	89	0.24	Severe	no
FJD_0683	86	0.28	Critic	yes
FJD_0697	93	0.8	Severe	yes
FJD_0710	88	0.26	Severe	no
FJD_0722	95	0.5	Severe	yes
FJD_0723	91	0.43	Moderate	yes
FJD_0725	96	0.76	Severe	yes
FJD_0766	78	0.25	Severe	no
FJD_0769	76	0.21	Severe	no
FJD_0777	94	0.21	Severe	yes
FJD_0843	67	0.28	Moderate	no
FJD_0898	87	0.52	Critic	yes
FJD_0923	94	0.3	Severe	no
FJD_0927	92	0.3	Severe	yes
FJD_0984	82	0.33	Severe	no
FJD_1009	86	0.29	Severe	yes
FJD_1018	98	0.62	Severe	no
FJD_1086	95	0.51	Severe	yes
FJD_1094	83	0.34	Severe	no
FJD_1316	76	0.21	Severe	no
FJD_1465	84	0.56	Critic	yes
FJD_1470	84	0.19	Severe	yes
FJD_1501	78	0.36	Severe	no
FJD_1533	73	0.22	Moderate	no
FJD_1593	82	0.59	Critic	yes
FJD_1617	77	0.26	Mild	no
FJD_1649	84	0.52	Critic	yes
FJD_1666	89	0.21	Moderate	no
FJD_1681	84	0.21	Severe	no
FJD_1693	93	0.2	Severe	no
FJD_1704	81	0.45	Severe	no
FJD_2076	89	0.66	Severe	no
FJD_2182	81	0.6	Severe	no
FJD_2237	85	0.67	Severe	yes
FJD_2240	78	0.26	Severe	no
FJD_2250	74	0.2	Severe	no
FJD_2402	87	0.95	Moderate	no
FJD_2406	90	0.32	Severe	no
FJD_2478	78	0.24	Severe	no
FJD_2555	74	0.32	Critic	yes
HCUV_0026	72	0.22	Critic	NA
HCUV_0151	85	0.67	Severe	NA
HCUV_0155	84	0.36	Severe	NA
HCUV_0183	75	0.82	Severe	NA
HCUV_0263	87	0.21	Severe	NA
HCUV_0348	88	0.27	Severe	NA
HCUV_0368	67	0.58	Moderate	NA
HGSG_0015	83	0.21	Asymptomatic	NA
HGSG_0134	84	0.32	Critic	no
HNSC_0036	77	0.36	Critic	yes
HSAL_0112	83	0.65	Critic	yes
HSAL_0118	74	0.19	Critic	yes
HSAL_0166	79	0.18	Mild	no
HSAL_0176	85	0.2	Severe	no
HSAL_0321	88	0.21	Severe	yes
HSAL_0324	76	0.21	Severe	yes
HSAL_0330	87	0.81	Asymptomatic	no
HSAL_0337	68	0.82	Critic	no
HSBS_0004	82	0.45	Critic	no
HSBS_0059	95	0.3	Critic	yes
HSBS_0066	89	0.19	Critic	no
HUJT_0012	68	0.35	Critic	no
HUJT_0060	66	0.19	Critic	no
HUJT_110	95	0.31	Severe	yes
HUJT_111	90	0.31	Critic	yes
HUJT_117	86	0.21	Severe	yes
HUJT_150	84	0.19	Severe	no
HUJT_208	74	0.41	Critic	no
HULF_0013	85	0.4	Severe	no
HULF_0078	80	0.29	Severe	no
HULF_0084	81	0.34	Severe	no
HULP_1131	60	0.27	Mild	no
HULP_1247	84	0.38	Moderate	no
HULP_1263	79	0.2	Moderate	no
HULP_1358	86	0.37	Severe	no
HULP_1376	83	0.75	Moderate	no
HULP_1392	84	0.26	Severe	no
HUMT_0012	87	0.23	Moderate	no
HUMT_0088	80	0.47	Moderate	no
HUMT_0115	75	0.19	Moderate	no
HUMT_0174	78	0.49	Moderate	no
HUMT_0263	87	0.26	Critic	no
HUMT_0373	87	0.27	Moderate	no
HUMT_0404	84	0.22	Asymptomatic	yes
HUMT_0510	87	0.48	Moderate	no
HURH_0004	79	0.32	Moderate	no
HURH_0017	79	0.65	Critic	yes
HURH_0030	85	0.61	Severe	yes
HURH_0056	99	0.19	Severe	no
HURH_0092	92	0.54	Severe	no
HURH_0139	69	0.24	Severe	no
HURH_0147	91	0.29	Moderate	no
HURH_0164	75	0.25	Moderate	no
HURH_0166	75	0.28	Critic	no
HURH_0171	75	0.73	Moderate	no
HURH_0273	90	0.23	Severe	yes
HURH_0312	73	0.22	Moderate	yes
HURH_0340	87	0.54	Critic	yes
HURH_0347	88	0.6	Severe	yes
HURH_0351	82	0.71	Severe	yes
HURH_0355	75	0.31	Severe	no
HURH_0377	75	0.53	Moderate	no
HURH_0389	89	0.2	Moderate	no
HUVR_0038	79	0.99	Asymptomatic	no
HUVR_129	70	0.26	Critic	no
HVAM_002	84	0.68	Severe	no
HVAM_486	80	0.46	Severe	no
HVAM_494	83	1	Critic	no
HVAM_561	87	0.21	Critic	yes
IBSP_0041	92	0.19	Moderate	NA
IBSP_0060	64	0.87	Moderate	NA
IBSP_0089	81	0.22	Moderate	NA
IBSP_0199	77	0.23	Critic	yes
IBSP_0269	72	0.43	Moderate	NA
IBSP_0270	88	0.2	Moderate	yes
IBSP_0318	82	0.21	Moderate	yes
IBSP_0414	76	0.78	Critic	no
IBSP_0446	94	0.68	Moderate	yes
IBSP_0458	70	0.21	Moderate	NA
IBSP_0461	70	0.27	Moderate	NA
IBSP_0522	73	0.19	Critic	yes
IBSP_0552	80	0.63	Moderate	NA
IBSP_0583	68	0.41	Moderate	NA
IDIB_025	83	0.19	Severe	no
MOST_0003	76	0.18	Critic	no
MOST_0044	72	0.37	Severe	no
MOST_0148	75	0.54	Severe	no
SDR_0184	74	0.36	Mild	no
SDR_0308	99	0.43	Moderate	no
SDR_0337	74	0.28	Critic	yes
ULEO_0057	NA	0.19	Asymptomatic	NA
ULEO_0123	68	0.25	Mild	no
ULEO_0212	81	0.48	Mild	no
ULEO_0227	NA	0.34	Asymptomatic	NA
VINI_0009	86	0.84	Mild	no
VINI_0025	91	0.37	Critic	no
VINI_0050	91	0.93	Moderate	no
VINI_0102	90	0.77	Severe	no
VINI_0186	71	0.38	Critic	no
VINI_0254	63	0.2	Critic	no

## Sheet: Supplementary Data 3
Supplementary Data 3: Individuals with germline (non-mosaic) complete aneuploidies (chromosome 21 and gonosomes), and developmental mosaic X-chromosome aneuploidies.
ID	Aneuploidy	Cellularity
HNSC_066	T21	1
HULF_0056	T21	1
BIOC_0175	T21	1
CNMI_0230	T21	1
FJD_1892	T21	1
FJD_2141	T21	1
FJD_2306	T21	1
BIOC_0219	XXY	1
CNMI_0282	XXY	1
CNMI_0598	XXY	1
FJD_1700	XXY	1
FJD_2193	XXY	1
HUGM_0832	XXY	1
HUMT_0016	XXY	1
HUMT_0342	XXY	1
HURH_0202	XXY	1
HURH_0191	XXX	1
HUGM_0134	XXX	1
HCUV_0187	XXX	1
FJD_2131	XXX	1
COVI_1676	XXX	1
HULP_1021	XXX/XX	0.5
CHUC_0285	XYY	1
FJD_2492	XYY	1
HACV_0172	XYY	1
CNMI_0560	XO/XY female	0.45
CNMI_0576	XO/XY female	0.38
HSBS_0013	XO/XY female	0.5
COVI_0891	X0/XX	0.62
HURH_0419	X0/XX	0.71
SDR_0296	XX/XY female	0.5

## Sheet: Supplementary Data 4
Supplementary Data 4: Y-linked genes with homologs in the X-chromosome and a possible role in immunity.
Gene Location	Gene	Description	Band	Function in immunity	Human protein atlas	log-fold change in LOY	Constraint metrics (pLI)
PAR1	CRLF2	Cytokine receptor-like factor 2	Yp11.3; Xp22.3	Enhances dendritic cell maturation and T cell proliferation	Enriched in plasmacytoid DCs	-0.01	0 o/e 0.84
	CSF2RA	Granulocyte/macrophage colony-stimulating factor receptor alpha subunit	Yp11.3; Xp22.3	Granulocyte and monocyte differentiation	Group enriched (neutrophil, eosinophil, myeloid DC, plasmacytoid DC, classical monocyte, intermediate monocyte)	-2.55	0 o/e 0.75
	IL3RA	Interleukin 3 receptor alpha	Yp11.3; Xp22.3	Component of the IL-3 receptor	Group enriched (basophil, plasmacytoid DC)	-0.2	0 o/e 1.48
	PPP2R3B	Protein phosphatase 2 regulatory subunit B''beta	Yp11.3; Xp22.3	Modulates substrate selectivity and catalytic activity	Immune cell enhanced (eosinophil)	-0.4	0 o/e 0.59
	ASMT/ASMTL	Acetylserotonin O-methyltransferase	Yp11.3; Xp22.3	Melatonin synthesys regulation and TLRs-mediated immune responses	Group enriched (naive B-cell, memory B-cell, memory CD8 T-cell, NK-cell)	-0.8	0 o/e 1.58
	AKAP17A/SFRS17A	A-kinase anchoring protein 17A part of splicesome complex	Yp11.3; Xp22.3	Splicing regulation of target genes	Immune cell enhanced (basophil)	-0.92	0.5 o/e 0.2
	CD99/MIC2	CD99 antigen	Yp11.3; Xp22.3	Leokocyte migration and T cell adhesion process	Low immune cell specificity	0.06	0 o/e 0.49
XTR	PCDH11Y/PCDH11X	Protocadherin 11, subfamily of the cadherin superfamily	Yp11.2; Xq21.31	Unknown	Immune cell enhanced (neutrophil) (Y) / Low immune cell specificity (X)	0.49	0/0.02
NRY	ZFY/ZFX	Zinc finger protein	Yp11.2; Xp22.11	Required as a transcriptional regulator for self-renewal of both hematopoietic stem cell types	Low immune cell specificity	-0.77	0.69/1
	RPS4Y1/RPS4Y2/RPS4X	Ribosomal protein S4	Yp11.2; Xp22.11	Upregulated in response to SARS-CoV*	Low immune cell specificity	-1.7	0.63/0.94
	UTY/KDM6A	Lysine demethylase 6A/Ubiquitously transcribed tetratricopeptide repeat containing, Y-linked	Yq11.221; Xp11.4	Modulates autoimmunity in CD4+ T cells	Low immune cell specificity	-0.48	0.97/1
	TMSB4Y/TMSB4X	Thymosin beta 4 or timbetasin	Yq11.221; Xp11.4	Can lower the production of pro-inflammatory cytokines	Low immune cell specificity	-1.42	0.32/0.41
	DDX3Y/DDX3X	Multifunctional ATP-dependent RNA helicase	Yq11.221; Xp11.4	Innate immune signaling promoting type I interferon (alpha & beta); proposed viral RNA sensor in early stages of viral infection	Low immune cell specificity	-0.4	0.96/1
	USP9Y/USP9X	Deubiquitinase processing ubiquitin precursors andubiquitinated proteins	Yq11.221; Xp11.4	Important for the development of an effective and durable adaptive immune response	Low immune cell specificity	-0.43	0/1
	NLGN4Y/NLGN4X	Neuroligin 4	Yq11.221; Xp11.4	Immune cell enhanced (memory B-cell, memory CD4 T-cell)	Tissue enhanced (lymphoid tissue)	-0.11	0.1/0.99
	EIF1AY/EIF1AX	Eukaryotic translation initiation factor 1A	Yq11.223; Xp22.12	Upregulated in response to SARS-CoV*	Low immune cell specificity	-2.3	1/0.55
	KDM5C/KDM5D (JARID1D)	Lysine demethylase 5C/5D	Yq11.223; Xp11.22	Suppress STING-induced innate immune response in tumor cells	Low immune cell specificity	-1.9	0.93/1
PAR2	IL9R	Interleukin-9 receptor	Yq12; Xq28	Cytokine receptor that specifically mediates the effects of IL-9	Immune cell enhancer (eosinophil)	-0.09	0 o/e 1.43
PAR: Pseudoautosomal region; NRY: non-recombinant region of the Y; XTR: X-Y transposed region; DC: dendritic cells; pLI: probability of loss-of-function intolerance
* Reghunathan R, Jayapal M, Hsu LY et al. Expression profile of immune response genes in patients with Severe Acute Respiratory Syndrome. BMC Immunol 2005;6:2.

## Sheet: Supplementary Data 5
Supplementary Data 5: Y-linked genes with homologs in the X-chromosome and no known role in immunity
Gene Location	Gene	Description	Band	Function in immunity	Human protein atlas	log-fold change in LOY	Constraint metrics (pLI)
PAR1	PLCXD1	phosphatidylinositol specific phospholipase C X domain containing 1	Yp11.3; Xp22.3		Low immune cell specificity	-0.08	0 o/e 1.05
	GTPBP6	GTP binding protein 6	Yp11.3; Xp22.3		Low immune cell specificity	-0.52	0 o/e 0.94
	SHOX	Short stature homeobox	Yp11.3; Xp22.3		Low immune cell specificity	0.41	0.67 o/e 0.16
	UCP3/SLC25A9	Mitochondrial transport	Yp11.3; Xp22.3		Low immune cell specificity	-0.38	0 o/e 1.13
	P2RY8	Homo sapiens P2Y receptor family member 8	Yp11.3; Xp22.3		Low immune cell specificity	-0.17	0 o/e 0.77
	DHRSX	Dehydrogenase/reductase X-linked	Yp11.3; Xp22.3		Low immune cell specificity	0.14	0 o/e 0.64
	ZBED1	Zinc finger BED-type containing 1. Transcription factor. Estimulates H1 promoter	Yp11.3; Xp22.3		Low immune cell specificity	-0.75	0 o/e 0.45
	XG, GYG2 & ARSD	Truncated copies on Y, no protein	Yp11.3; Xp22.3			-0.09	0
XTR	TGIF2LY/TGIF2LX	TGFB induced factor homeobox 2 like	Xq21.31; Yp11.2		Not detected in immune cells	NA	NA
NRY	AMELY/AMELX	Amelogenin	Yp11.2; Xp22.2		Not detected in immune cells	-0.09	0/0.07
	RBMY1A-F/RBMX	RNA binding motif protein	Yp11.223; Xq26.3		Not detected in immune cells / Low specificity	-0.41
PAR2	VAMP7	Vesicle associated membrane protein 7	Yq12; Xq28		Low immune cell specificity	0.24	0.01 o/e 0.41
	SPRY3	Sprouty RTK signaling antagonist 3	Yq12; Xq28		Not detected in immune cells	-0.19	0 o/e 0.55
No Y homolog	ACE2	Angiotensin converting enzyme 2	Xp22.2	SARS-CoV receptor to enter cell	Not detected in immune cells	-0.33	1

## Sheet: Supplementary Data 6
Supplementary Data 6: Top 30 differentially expressed genes in blood of individuals with mCAs.
Probe	logFC	CI.L	CI.R	AveExpr	t	P.Value	adj.P.Val	B	SE	Chr	Symbol
1720287_ILMN	0.796169	0.49031	1.10203	0.080712	5.16322	1.20593e-06	0.0487122	-0.44176	0.106595	16	E4F1
2276952_ILMN	0.762383	0.396523	1.12824	0.0720264	4.13327	7.35201e-05	0.999931	-1.8374	0.133594	X	TSC22D3
1687519_ILMN	0.620739	0.318879	0.922598	0.062765	4.07887	8.99619e-05	0.999931	-1.90703	0.133825	15	SNAP23
1690077_ILMN	0.659767	0.317826	1.00171	0.0644459	3.82715	0.00022386	0.999931	-2.22249	0.159531	14	PPM1A
1782560_ILMN	0.560086	0.267315	0.852858	0.0566501	3.79456	0.000251214	0.999931	-2.26248	0.120117	3	CD86
1658337_ILMN	0.521794	0.24445	0.799139	0.0459219	3.73177	0.000313137	0.999931	-2.33896	0.111344	1	AKIRIN1
2410516_ILMN	0.757071	0.345375	1.16877	0.0735314	3.6475	0.000419297	0.999931	-2.44037	0.144451	14	PPM1A
1744006_ILMN	0.610001	0.277027	0.942974	0.0596938	3.63376	0.000439556	0.999931	-2.45677	0.0774525	16	GFOD2
1794780_ILMN	0.582353	0.264248	0.900458	0.0571851	3.63121	0.000443421	0.999931	-2.45982	0.110879	8	SHARPIN
1652198_ILMN	0.547986	0.247677	0.848294	0.0580157	3.61941	0.000461706	0.999931	-2.47386	0.229145	7	CCM2
1752755_ILMN	-0.938248	-1.45663	-0.419869	-0.0942209	-3.5901	0.000510263	0.999931	-2.50863	0.0994576	12	VWF
1700610_ILMN	0.639823	0.285903	0.993742	0.0754296	3.58584	0.000517709	0.999931	-2.51367	0.190198	12	CLEC7A
1653646_ILMN	0.43401	0.193684	0.674336	0.039313	3.58207	0.000524373	0.999931	-2.51811	0.107603	15	UBL7
1716195_ILMN	0.724567	0.317296	1.13184	0.0614062	3.52883	0.000627789	0.999931	-2.58072	0.0977723	6	HIST1H2BG
2291954_ILMN	0.499712	0.216605	0.782819	0.0456126	3.5011	0.00068899	0.999931	-2.61308	0.105388	8	SLA
1692191_ILMN	0.514025	0.218367	0.809684	0.0504266	3.4485	0.00082088	0.999931	-2.67402	0.241751	7	GNA12
1787749_ILMN	0.464421	0.193446	0.735395	0.0477446	3.39953	0.000964699	0.999931	-2.7302	0.124275	2	CASP8
2117716_ILMN	0.685188	0.284288	1.08609	0.0476751	3.39007	0.000995066	0.999931	-2.74099	0.106246	Y	SFRS17A
1690040_ILMN	0.408426	0.168064	0.648789	0.0369477	3.37041	0.00106111	0.999931	-2.76335	0.260668	11	TM7SF2
1801175_ILMN	0.613809	0.250705	0.976912	0.0501988	3.35303	0.0011229	0.999931	-2.78305	0.106507	17	MAP2K3
1706523_ILMN	0.528956	0.208931	0.848981	0.0537414	3.27847	0.00142828	0.999931	-2.86676	0.143395	1	FCGR2A
1692177_ILMN	0.768061	0.302182	1.23394	0.070188	3.27008	0.00146714	0.999931	-2.87611	0.150289	13	TSC22D1
3254492_ILMN	-0.796266	-1.28191	-0.310619	-0.0890167	-3.25216	0.00155342	0.999931	-2.89599	0.105688	-	LOC100129650
1764410_ILMN	0.742828	0.281865	1.20379	0.0695904	3.19638	0.00185346	0.999931	-2.95742	0.102547	22	C22orf13
1776953_ILMN	-0.526196	-0.855945	-0.196447	-0.0495828	-3.16519	0.00204392	0.999931	-2.99144	0.147973	20	MYL9
1661266_ILMN	1.02976	0.372279	1.68724	0.105339	3.10662	0.00245172	0.999931	-3.05468	0.176655	6	HLA-DQB1
1698323_ILMN	0.418982	0.150257	0.687707	0.0365603	3.09259	0.00256001	0.999931	-3.0697	0.125935	2	PLEKHB2
2323427_ILMN	0.634041	0.223025	1.04506	0.0523837	3.05981	0.00283066	0.999931	-3.10462	0.119596	1	EPB41
1776314_ILMN	-0.317335	-0.523782	-0.110888	-0.0284498	-3.04891	0.00292636	0.999931	-3.11617	0.119427	11	CHRNA10
3214532_ILMN	-1.14793	-1.89541	-0.40044	-0.0854025	-3.04611	0.00295139	0.999931	-3.11913	0.109491	-	LOC100131205
